# Supplementary material for: Chemical Modification of Biomarkers through Accelerated Degradation: Implications for Ancient Plant Identification in Archaeo-Organic Residues
Source: Molecules. 2022 May 22;27(10):3331. doi: 10.3390/molecules27103331 (PMC9145360; doi:10.3390/molecules27103331)
Supplement: Supplementary file 1 [file molecules-27-03331-s001.zip]

Archive with 3 entries (3 files):
- Supplementary material_FigureS1.pdf
- Supplementary material_TableS1_Absolute peak areas of all samples.xlsx
- Supplementary material_TableS2_One-way ANOVA along with the Tukey post-hoc multiple comparisons.xlsx
