# Supplementary material for: Chemical Modification of Biomarkers through Accelerated Degradation: Implications for Ancient Plant Identification in Archaeo-Organic Residues
Source: Molecules. 2022 May 22;27(10):3331. doi: 10.3390/molecules27103331 (PMC9145360; doi:10.3390/molecules27103331)
Supplement: Supplementary file 1 [file molecules-27-03331-s001.zip › Supplementary material_TableS1_Absolute peak areas of all samples.xlsx]

## Sheet: absolute peak areas
Treatment	#1	#2	#3	#4	#5	#6	#7	#8	#9	#10	#11	#12	#13	#14	#15	#16	#17	#18	#19	#20	#21	#22	#23	#24	#25	#26	#27	#28	#29	#30	#31	#32	#33	#34	#35	#36	#37	#38	#39	#40	#41	#42	#43	#44	#45	#46	#47	#48	#49
Cedar_fresh.1	353152	50121.3	33683.1	21315.5	0	0	40000.3	32345.5	15778	268970	20005.2	0	67998.8	0	347345	14811.1	282588	106836	242075	405012	7708.35	0	115515	8.86258e+06	246072	101637	93407.3	207571	5.5287e+06	1.11848e+06	197338	2.50251e+07	647532	1.3955e+06	98756.4	0	1.03716e+06	595165	199850	323179	46315	0	0	64991.1	95823.7	0	182677	88405.1	45228.7
Cedar_fresh.2	387759	53957.9	37184.4	22407.4	10749.7	0	46148.5	36741.4	18748.9	291267	23631	0	72303.8	0	370872	17452.1	307978	116000	255891	436846	8934.69	0	125352	9.40051e+06	260161	106371	99841.6	222684	5.82441e+06	1.17862e+06	210353	2.61778e+07	673090	1.45327e+06	102760	0	1.07905e+06	621688	205570	330530	45578.9	0	0	63038.4	93629.6	0	190085	85085.8	41888.7
Cedar_fresh.3	356028	47900.7	34590.6	20880.4	8821.97	0	41537	31951.2	15538.5	277159	20946.6	0	68099	0	355342	13864.9	291199	109529	246801	419125	10025.3	0	120461	9.12386e+06	254008	104396	97426.8	216807	5.69332e+06	1.17297e+06	207393	2.57691e+07	662714	1.45092e+06	117306	0	1.05624e+06	624081	205849	335215	49445.3	0	0	67268.2	99781.4	0	197955	80732.3	37763.5
Cedar_fresh.4	334549	42841.3	31311.2	17856.1	0	0	41158.5	31026.2	15003.4	255719	19817.7	0	64308.3	0	325334	14375	286173	100834	227824	381493	8308.37	0	112994	8.41149e+06	239401	90211.4	89377.3	195022	5.23999e+06	1.06641e+06	187321	2.39276e+07	609533	1.32852e+06	94942.4	0	980227	566924	188126	298938	45862.7	0	0	60457.4	88548.7	0	172280	83402.1	41637.1
Cedar_fresh.5	362331	47846.4	36981.8	19233	0	0	43350.5	34771.3	15659.5	282489	22198.7	0	69756.3	0	363675	15077.4	310926	110540	253160	428110	7203.81	0	121633	9.37006e+06	261534	101622	96899	218747	5.85201e+06	1.1921e+06	206130	2.65785e+07	676247	1.48682e+06	102228	0	1.09888e+06	626197	207011	328303	40891.5	0	0	55126.1	87492.6	0	179902	79965.9	30690.5
Cedar_air_heat.1	326494	37819.7	114086	16880.1	7550.1	0	37807.7	30420.2	20302.8	36934	41935.9	0	43016.6	18606.9	303843	25330	282500	77178.9	50177.4	346414	0	27678.6	0	5.40339e+06	337329	226719	81203	188789	3.65259e+06	646229	171346	1.20608e+07	1.39628e+06	625314	0	347570	310730	864517	433010	193250	0	34521.4	41379.2	819061	1.05772e+06	0	304726	0	497743
Cedar_air_heat.2	316491	35560.5	132290	0	7807.32	0	39094.6	32344	23509.1	41267.9	51489	0	48925.4	22878	309998	39447.8	292736	88407.4	55112	385037	0	64984.2	0	5.35079e+06	346984	239071	89074.5	209371	3.6507e+06	646495	206227	1.19094e+07	1.42898e+06	616523	0	341274	312960	882582	443260	200421	0	30240.9	44518.3	901147	1.15292e+06	0	310863	0	532117
Cedar_air_heat.4	339152	41682.9	141672	0	18040.6	0	37685.6	30156.4	19448.3	34764.7	38121.8	0	59275.1	19273	321399	29840.5	299289	84435.6	52189.1	385607	5205.74	30497.9	0	5.58588e+06	335521	229909	81297.8	191160	3.81174e+06	631335	184548	1.2465e+07	1.48298e+06	654485	0	313683	380882	906077	463564	212061	0	34521.4	48904.2	947308	1.22418e+06	0	336345	0	596807
Cedar_air_heat.5	307351	32128.3	138514	0	16604.4	1984.59	36388.2	29997	20413.5	34082	45708.4	0	46115.8	19400.5	306014	28344.3	284615	83778.1	43541	367913	6210.45	27998	0	5.33238e+06	321296	216931	78122.2	185432	3.64797e+06	616823	179375	1.19249e+07	1.43647e+06	625923	0	341181	317735	885795	457931	198435	0	30240.9	47566.7	934938	1.20691e+06	0	326713	0	591689
Cedar_air_RT.1	284953	40755	79001.4	15776.3	11020.6	3913.49	36060.7	35481.1	14319.8	64472	191068	148877	0	0	282871	14921.6	266972	62597.6	73201.3	357827	0	26006.5	0	4.99096e+06	229457	109872	63172.4	173007	3.54964e+06	451395	289414	1.37945e+07	1.31205e+06	670078	0	0	461216	750338	552191	221963	150545	0	82356.8	657287	919031	0	440950	0	368196
Cedar_air_RT.2	370183	46689.4	96398.2	17784.6	14468.7	5610.67	43594.3	43691.8	18239.7	82782.7	218092	83899.4	62938.3	0	338165	19610.3	305497	69130	82747.7	423597	0	15953	0	5.91142e+06	273131	131280	72070.7	205150	4.20692e+06	541010	337606	1.63065e+07	1.57201e+06	789062	0	0	552464	907357	651286	266739	183547	0	99058.1	812332	1.18806e+06	0	587375	0	522181
Cedar_air_RT.3	360174	49701.4	99995.4	24004.5	9715.8	0	43814.3	42862.3	17666.8	81931.7	237543	186919	0	0	365982	45748.5	341706	100745	103960	490733	0	88033.1	0	6.13697e+06	324607	169575	103839	241767	4.37809e+06	603791	416800	1.68616e+07	1.62701e+06	809630	0	0	554111	925356	663230	265123	165315	0	90642.8	816933	1.18472e+06	0	566290	0	503150
Cedar_air_RT.4	391529	58180.4	106241	21050.8	8107.79	14845.3	53119.5	45156.7	15290.8	84762	234987	175660	0	0	374750	26353.9	341921	87451.3	101160	479824	0	33737.8	0	6.51284e+06	297022	146511	82492.9	230590	4.59295e+06	585868	374168	1.78827e+07	1.67302e+06	865565	0	0	596903	971574	704405	296600	191161	0	105687	861346	1.23048e+06	0	609640	0	550791
Cedar_air_RT.5	352598	44804.8	97796.9	21425.2	13045	6440.95	39201.7	35733.5	11448.6	74978.2	221430	172428	0	0	352605	31458.4	330477	86031.1	96271.9	464593	0	40967.7	0	6.0391e+06	295352	145003	84889.1	215167	4.28332e+06	573581	376630	1.66012e+07	1.58684e+06	799586	0	0	551672	922711	661934	272997	159527	0	83699.8	786166	1.08633e+06	0	543291	0	480403
Cedar_bronze_heat.1	289519	31293.9	138874	0	0	0	31110.7	24242.8	20445.7	42546.9	26286.8	0	39411.7	22182.5	269291	32282.2	254126	76670.9	52433.3	375011	0	75200	0	5.10076e+06	400824	252170	93880.2	182427	3.39418e+06	902384	169300	1.30342e+07	1.24117e+06	623953	0	330900	456488	939276	416410	208738	33465	0	18603	767710	688134	0	387445	54623.7	263944
Cedar_bronze_heat.2	297586	31398.1	148165	0	0	0	31837.7	25816.4	19445	43261	40155.8	0	33035.7	22775.2	276474	34907.9	260525	76349.5	53932.6	380132	0	71598.6	0	5.18025e+06	434461	248417	126490	184741	3.47328e+06	960045	166914	1.32233e+07	1.2854e+06	641746	0	339569	465943	966112	420873	215470	29174.2	0	14175	765050	660357	0	388437	55414.2	251078
Cedar_bronze_heat.3	301843	26850.2	135968	18291.8	0	0	32880.7	24917.9	20989	46014.9	37354.7	0	32557.3	22497	278101	31979.3	260504	76226.2	54090.8	371479	0	70491.8	0	5.15883e+06	430142	259540	108917	174107	3.42992e+06	938410	160184	1.31839e+07	1.22109e+06	624376	0	338099	446711	902210	405104	200219	27890	0	17836.2	690768	586548	0	365126	49289.3	205412
Cedar_bronze_heat.4	346607	38299.4	149806	18857.8	0	0	37130.9	30895.3	25889.3	55850.2	44588.2	0	38320.8	28787.3	321465	38766.9	304697	90803.5	62605.8	452069	0	93360.8	0	5.96332e+06	469650	296896	108216	202820	3.95367e+06	1.03625e+06	192570	1.51383e+07	1.42437e+06	717723	0	383608	522573	1.06865e+06	478758	234996	32658.8	0	15244.5	889006	749660	0	389979	32797.3	225847
Cedar_bronze_heat.5	315402	32645.4	161655	0	0	0	37318.8	27354.6	23710.2	47507.5	37323.7	0	35798.5	24197.3	299180	33121.9	277807	80485	55984.9	417284	0	79617.6	0	5.59419e+06	424268	265368	87974.5	182754	3.71667e+06	960774	165054	1.41555e+07	1.34477e+06	658739	0	337630	468444	985462	424900	200258	0	0	3257.99	815752	718097	0	398163	0	273979
Cedar_bronze_RT.1	373599	45227.6	126670	23085	7017.34	10351.5	51057.9	34398.7	13894.1	45922.7	86972.7	0	59289.9	19208.3	342542	17812.7	316539	57860.1	50136.8	436784	0	17334.6	0	5.10528e+06	562951	344989	99439.4	229974	3.79258e+06	771810	510628	1.35904e+07	2.6803e+06	626522	0	314085	242764	2.1413e+06	757512	369834	99200.4	0	0	843894	652232	0	331264	312130	312130
Cedar_bronze_RT.2	3.5676e+06	458361	1.09086e+06	176504	111713	125611	387390	319699	103697	638254	2.63539e+06	0	0	0	3.35804e+06	148503	3.07457e+06	697997	720270	4.49797e+06	0	0	0	4.91059e+07	2.65808e+06	1.42452e+06	735703	1.97392e+06	4.28675e+07	8.47545e+06	2.70116e+06	9.50386e+07	1.78428e+07	7.14851e+06	0	0	5.49705e+06	9.93946e+06	6.66023e+06	2.7015e+06	1.71549e+06	0	876067	9224391	1.1992e+07	0	4.63179e+06	5.88242e+06	5.88242e+06
Cedar_bronze_RT.3	450153	57181.1	149564	30382.2	0	7940.35	58232	43852.3	19837.3	75251.8	118741	0	105136	0	411656	34557.7	377401	89683.2	89754.1	546998	64146.2	0	0	6.34833e+06	629736	387406	127428	308868	4.60898e+06	924993	647159	1.67521e+07	2.80534e+06	792419	0	307016	331575	2242394	829926	422176	96390.2	0	0	907582	744906	0	403837	81679.1	297845
Cedar_bronze_RT.4	418063	49311.4	134918	16918.7	6424.53	8178.11	47723	35389.9	11033.2	65927.5	81916.1	0	62895.4	28585.6	374522	24431	335954	56560.7	59920.2	483965	0	21876.8	0	6.0864e+06	596960	371728	108167	249426	4.43451e+06	840356	540482	1.61609e+07	2.77757e+06	770668	0	306806	341983	2.29305e+06	811637	424959	118478	0	0	897487	646781	0	351040	66782.1	251641
Cedar_bronze_RT.5	3.44121e+06	432226	1.13114e+06	173786	188802	0	348787	247503	61249.7	455019	2.35249e+06	0	0	0	3.17024e+06	117443	2.94944e+06	623166	599811	4.20488e+06	0	0	0	4.5198e+07	3.04095e+06	1.73129e+06	908613	1.96172e+06	4.00371e+07	7.91584e+06	2.52729e+06	8.84199e+07	1.81833e+07	6.03866e+06	0	0	5.38849e+06	1.06214e+07	6.6035e+06	2.55894e+06	1.42605e+06	0	556140	9.07972e+06	1.05501e+07	0	4.06503e+06	5.26038e+06	5.26038e+06
Cedar_clay_heat.1	335161	18866.6	135532	0	0	0	39107.8	39688	21057.2	368416	3404.55	0	33348.9	28150.3	389452	20805.5	291248	117174	77426.1	326027	16454.3	0	10856.8	7.31995e+06	218439	241481	74042.9	252507	4.86269e+06	622276	223393	1.90119e+07	1.71069e+06	1.0022e+06	214478	0	1.52925e+06	2.58011e+06	631957	455159	0	127294	0	178539	104803	0	641640	22545	79878.2
Cedar_clay_heat.2	366302	28939.9	164223	0	0	0	37235.8	36754.7	13971.1	386859	10079.1	0	47625.2	50809	435439	34322.3	339728	136769	95507.5	378232	34714.6	0	21132.2	7.80697e+06	240900	281143	72420.9	284548	5.17087e+06	675899	245223	2.00527e+07	1.87384e+06	1.07281e+06	223720	0	1.58441e+06	2.79388e+06	638169	486846	0	119658	0	180733	74532.2	0	747914	76975	132935
Cedar_clay_heat.3	359974	24364.8	152842	0	0	0	36044.8	41277.3	14612.3	362703	11614.6	0	46014.7	45470.2	419698	34247.3	320639	137462	93082.6	354229	33611.7	0	19583.4	7.5278e+06	219009	247988	74736.4	272864	4.93917e+06	629625	229133	1.93083e+07	1.73433e+06	1.01005e+06	211014	0	1.52646e+06	2.58631e+06	612575	445158	0	114177	0	158777	69835.4	0	633714	68670.8	131344
Cedar_clay_heat.4	340231	27987.1	137685	0	14853.2	0	34253.1	22605.2	5668.56	308233	3333.01	0	36273.9	35074.2	381245	24350.3	297977	117412	79865.1	327960	20683.2	0	12597.7	7.1052e+06	211866	222541	69522.5	236969	4.68659e+06	596766	204872	1.80165e+07	1.67077e+06	971712	200651	0	1.366e+06	2.40711e+06	558891	429090	0	127294	0	189647	109724	0	682412	61065.8	143145
Cedar_clay_heat.5	304764	18447.2	133030	0	0	0	29510	30736.9	11734.1	271334	9680.29	0	40142.8	40939.7	349759	32786	282718	123166	72725.3	303233	34373	0	16206.4	6.35878e+06	202977	221942	75057	224310	4.20897e+06	545071	196481	1.61456e+07	1.54319e+06	863884	204545	0	1.20315e+06	2.33257e+06	521209	401876	0	119658	0	173582	69525.1	0	672484	65820.6	124920
Cedar_clay_RT.1	319941	23695.7	65035.8	13583	0	6077.45	39099.5	29968.9	9848.21	95414.2	33169.3	0	58164.7	25562.6	320218	12045.5	284546	68906.2	70896.7	344862	10503.8	0	14481.9	6.04324e+06	287676	164668	95381.6	192831	4.24598e+06	550848	157943	1.69017e+07	1.18046e+06	805102	0	0	667205	1.68351e+06	635489	298941	0	70017.8	0	296812	220420	0	1.58866e+06	38237.1	151267
Cedar_clay_RT.2	345715	37491.4	71852.6	20663.4	0	2492.64	43135.3	33343.6	16082.7	128567	53462.1	0	75271.5	0	332715	0	282648	60377.7	83878.2	351524	3531.41	0	4761.53	6.72915e+06	331743	169241	112209	196845	4.58359e+06	647273	157886	1.86587e+07	1.12794e+06	901738	0	0	714301	1.57808e+06	579379	313547	0	76012	0	239741	157849	0	1.36183e+06	53874.7	115799
Cedar_clay_RT.3	339782	39426.7	68455.6	15827.8	0	0	39566.6	31679.4	14802.5	118674	52239.1	0	80891.4	0	344481	21349.7	291860	60216.6	86528.2	349336	6787.75	0	11347.4	6.66092e+06	332587	172414	113657	196988	4.57225e+06	640231	163573	1.85881e+07	1.11123e+06	899426	0	0	716295	1.55267e+06	581499	315589	0	73249.7	0	274023	189192	0	1.37491e+06	48069.2	134061
Cedar_clay_RT.4	324668	31556.8	69707.3	14810.2	0	4409.3	40560.5	32651.5	14952.9	115175	36102.3	0	68566.7	32572.2	336132	21502.8	303154	80797.3	86791.8	387319	22305.7	0	35399.2	6.27907e+06	299166	167207	101968	195498	4.38472e+06	581743	162952	1.74376e+07	1.18666e+06	845559	0	0	711973	1.69361e+06	631106	331517	0	88983.9	0	313695	221176	0	1.60497e+06	40355.6	144068
Cedar_clay_RT.5	349837	47841.1	69432.3	16662.6	0	4794.37	31213.2	33990.3	15671.7	130786	35797.9	0	69090.5	31410.8	328320	18530	290495	76608.1	95605.9	360194	12129.4	0	19545.6	6.35193e+06	331361	175578	114701	195303	4.36792e+06	620989	160803	1.77102e+07	1.09685e+06	862962	0	0	700544	1.55271e+06	562983	309221	0	54140.4	0	240730	161729	0	1.34315e+06	46482.4	112607
Cedar_copper_heat.1	291001	27591.8	185794	0	0	0	37507.9	28385	22298.4	20798.2	44097.5	0	40694.9	26169.5	271012	35615.3	268848	67818.5	0	369937	0	75699.1	0	3.80661e+06	354564	216819	82106.9	154942	2.65284e+06	804126	137034	8.55992e+06	1.60748e+06	373670	0	263891	283139	1.39832e+06	429325	214875	0	28063.4	0	919728	813163	0	464752	0	384858
Cedar_copper_heat.2	314692	25172.8	211142	0	0	1674.22	34855.3	23159.7	21807.2	22487.4	56969.8	0	52775.2	31094.9	301757	40556.1	294118	78976.1	0	410288	10923	80365.7	0	4.11816e+06	382055	235825	92433.3	165799	2.96963e+06	733191	145629	9.15757e+06	1.73598e+06	402354	0	280224	307718	1.51163e+06	457829	199646	0	12631.2	0	964567	852124	0	501177	0	404211
Cedar_copper_heat.3	242434	21691.9	176998	0	0	3897.16	28819.7	22691.6	19857.8	17326.2	46564.1	0	40552.5	27454.1	229146	36198.8	237462	61629	0	329889	22623.6	88167.5	0	2.61384e+06	353256	216380	88919	138287	1.90882e+06	762235	147140	5.42383e+06	1.63413e+06	230951	0	251140	227490	1.52921e+06	387861	165685	0	28063.4	0	794067	695604	0	426763	0	331608
Cedar_copper_heat.4	327640	34082.9	243383	0	0	0	36996.5	29566.7	22404.5	21326.3	48972.7	0	46224.8	27424.6	293770	37648.7	288096	76611.5	0	398459	0	83413.2	0	4.05894e+06	382722	234424	92024.9	170664	2.80086e+06	874139	153178	9.01224e+06	1.6986e+06	394618	0	287559	303118	1.47531e+06	455847	199633	0	19145.7	0	951562	841594	0	488833	0	411200
Cedar_copper_heat.5	307383	26621	205292	0	0	0	36536.6	30313.8	24472.3	24447.5	61795.3	0	30539.6	29922.4	293530	42965.3	293994	76027	0	416315	0	92383.4	0	4.04562e+06	375763	237028	89813.3	167153	2.81931e+06	865230	152603	9.04945e+06	1.70713e+06	397263	0	288704	301541	1.48226e+06	450804	206026	0	28063.4	0	963690	839384	0	491803	0	408644
Cedar_copper_RT.1	284913	28226.6	201159	0	18905.5	13469.7	37848.3	25129.1	0	17462.5	28657.3	0	58526.5	19145.8	287959	30758.1	307859	28334	0	349288	9208.03	14095.9	0	1.98229e+06	463436	162326	0	148034	1.78064e+06	856295	154260	3.83808e+06	3.21052e+06	197598	0	287316	225480	1.83094e+06	804922	284965	0	68649.8	0	595658	382956	0	363859	70587.2	111627
Cedar_copper_RT.2	398725	46446.1	154039	20149.3	15982.9	11247.8	51426.7	40980.4	26062	44257.4	40035.8	0	77707.2	35285.7	343091	12845.2	311759	49279.6	0	431490	5015.99	8357.81	0	5.51619e+06	565217	249230	0	196035	4.70805e+06	0	171923	1.32959e+07	2.78291e+06	684991	0	0	666258	1.75073e+06	728726	364179	0	68051.5	0	498197	327853	0	316939	81235.7	154125
Cedar_copper_RT.3	343236	47806.3	179457	0	36119.8	14114.1	42569	32585.2	14274	19448.6	34331.9	0	66278.2	27504.8	308650	38255.4	299016	51895.8	0	393244	16291.6	32140.9	0	3.0192e+06	463775	142878	0	135003	2.40205e+06	744221	127525	6.46225e+06	3.08377e+06	304595	0	229483	274634	1.77718e+06	706901	297056	0	46734.9	0	463803	309428	0	309499	63912.5	0
Cedar_copper_RT.4	343053	40062.9	171382	0	24178.1	0	32907.6	21201.4	0	15771.9	23622.4	0	59485.2	12929.3	290025	20395.7	287173	30126.1	0	350070	0	0	0	2.71366e+06	463909	162866	0	151393	2.88671e+06	0	148472	5.58276e+06	3.27699e+06	268900	0	232125	291198	1.91553e+06	738183	317065	0	68213.1	0	536829	364637	0	337655	72738.4	104779
Cedar_copper_RT.5	359033	43114.8	197552	0	24976.5	0	36027.1	27772.1	0	15514.4	22622.8	0	87375.5	0	315750	27639.1	315879	36338.5	0	388774	0	0	0	2.78394e+06	457546	162488	0	173321	2.29477e+06	647142	171414	5.39973e+06	3.74419e+06	262456	0	248328	316558	2.14627e+06	816786	364227	0	85153.8	0	598475	376202	0	319252	54783.3	85602.5
Cedar_gyps_heat.1	301139	27405.4	118959	13238	15538.9	3097.4	36093.1	29439.6	22386.7	26521.4	41668.9	0	53307.7	24159.1	284126	30374.1	278232	85449.8	0	403635	8188.82	36898.4	0	4.711e+06	415251	263145	99912.3	191382	3.1883e+06	828924	182693	1.03248e+07	1.54246e+06	515777	0	377361	290324	960642	449532	190914	0	30452.8	47180.6	899567	1.07547e+06	0	327858	0	504898
Cedar_gyps_heat.2	269241	27242.6	149589	0	21214.9	4418.89	32613.4	32556.8	26877.7	23010.2	64694.6	0	40082.2	31093	246780	18219.3	247253	64561.3	0	324214	4283.33	21966.5	0	2.94313e+06	420750	256887	96001.4	143941	2.95806e+06	0	139629	5.49616e+06	1.74057e+06	248537	0	367446	199217	1.03304e+06	427588	149832	0	33536.6	41578.7	947429	1.0772e+06	0	268052	0	364532
Cedar_gyps_heat.3	318676	37945.8	125431	20138.1	11456.1	0	34205.3	27455.5	18378	33867.8	37623.8	0	55906.6	19123.6	298430	27741.8	276525	79243.7	0	424479	0	40621.4	0	5.21644e+06	416074	263044	108585	190890	3.47707e+06	844902	184906	1.17757e+07	1.47162e+06	591962	0	395873	320626	929678	454513	211344	0	37389.1	53162.8	828567	969122	0	334270	0	488758
Cedar_gyps_heat.4	338754	42016.6	126331	17810.7	13547.2	0	35041.2	27190.6	17025.3	37564.1	36452.2	0	52803.4	22544.5	315227	27753.6	295962	85200.1	54907.8	397351	5931.54	39424.2	0	5.72157e+06	461377	290852	124515	218064	3.77569e+06	942957	199292	1.29611e+07	1.55006e+06	659421	0	430255	362565	990686	479073	238542	0	49382.4	61352.8	861529	980589	0	361561	0	519675
Cedar_gyps_heat.5	358955	42591.5	136603	21398.1	8005.36	2601.85	43153.8	34637.8	25399.4	46122.6	40705.5	0	65867.5	22477.3	344511	36324.6	320856	95820.8	62554.5	435086	10443.7	46087	0	6.22408e+06	475416	303510	125560	227397	4.10041e+06	993003	217105	1.41624e+07	1.60284e+06	702596	0	362897	423827	991494	479415	214326	0	30309	45645	861828	971346	0	316998	0	436815
Cedar_gyps_RT.1	371443	42388.3	101015	19761.9	6236.8	0	44833.7	43474.8	17268	78730.9	209262	77839.9	64231.5	27992.2	350873	7143.26	299964	48127.8	70322.2	411163	0	2120.18	0	6.18348e+06	319389	162134	89332.4	219043	4.46362e+06	610015	441160	1.71336e+07	1.88339e+06	825671	0	276289	322817	1.14257e+06	720779	301537	187439	0	83968	804354	903435	0	531750	72072.8	313794
Cedar_gyps_RT.2	385720	44271.5	122881	20553.5	8122.82	7072.73	45693.5	33662.2	12441	58326.8	75998	0	59245.4	20278	354172	22163.7	321872	69537.7	73532.4	444609	11758.8	24981.4	0	5.93712e+06	519608	319800	99419.3	258435	4.24143e+06	795574	487494	1.58939e+07	2.39593e+06	719695	0	193271	264084	2.02055e+06	685456	333475	85716.8	0	0	697741	536981	0	303623	47989.9	186396
Cedar_gyps_RT.3	352289	43009.8	106939	20375.5	21661.3	11432.3	44076.6	31574.7	10854.2	60306	85976.8	0	69759.8	0	318185	14752.9	286000	60297.7	70864.9	393696	0	18993	0	5.58702e+06	439758	254127	87942.6	229455	3.97112e+06	730934	512963	1.52198e+07	2.09314e+06	731202	0	238943	295383	1.76298e+06	663616	337712	92349.7	0	10479.5	654434	572863	0	340902	71840.2	248887
Cedar_gyps_RT.4	365002	41899.1	112270	16397.7	9907.83	6548.21	42564.9	31076.7	12040.6	49790.4	104522	0	56842.5	17804.7	327798	14585.1	298466	57698.1	60861.2	407801	0	15095.1	0	5.3199e+06	474251	280146	96951.3	221388	3.86678e+06	761506	549253	1.43302e+07	2.32034e+06	666305	0	261867	267160	1.86561e+06	711288	335989	94059.6	0	10188	739378	648237	0	351538	61310.1	241378
Cedar_gyps_RT.5	381982	51171.5	118178	29479.7	7399.3	7521.95	47432	36634.9	12079.9	65281	103127	0	58245.6	17307.2	337912	15622.4	310201	61318.3	74492.5	426320	4473.45	13290.8	0	5.91763e+06	462945	267029	96358.6	227076	4.19499e+06	794919	530262	1.6015e+07	2.16806e+06	776261	0	260152	310121	1.7742e+06	692089	343856	95525.3	0	14126.5	677503	556492	0	320465	49943.5	197193
Cedar_iron_heat.1	317956	35549.2	135534	0	11290.2	0	33370.7	26768.6	19710.8	27460.8	34736	0	52785.8	18444.1	283144	26680	270165	77780.1	0	404939	0	33611.9	0	4.81264e+06	383247	242135	85194.6	180898	3.22201e+06	788501	170401	1.06064e+07	1.49451e+06	535686	0	358729	284781	928977	432666	184435	0	31684	45177.7	840609	1.02206e+06	0	328092	507185	0
Cedar_iron_heat.2	326773	40285.3	127726	19189.3	0	0	41577.2	32774.4	23270.3	38337.8	40206.9	0	62433.1	19440.6	317820	31368	298434	88006.6	0	466217	6974.36	31990.7	0	5.53047e+06	403554	258015	91076.3	194523	3.66355e+06	850259	186451	1.25078e+07	1.55394e+06	634391	0	334776	387135	978571	462459	209436	0	33535.1	47913.4	879587	1.06766e+06	0	332196	527707	0
Cedar_iron_heat.3	286554	26134.8	169074	0	0	4769.98	32847.8	27525.8	18721.3	13623.4	47618.7	0	53986.7	25760.7	268479	30004.6	275955	81271.4	0	389119	0	47843.9	0	3.0701e+06	443693	266922	90336	160801	2.23847e+06	897897	158745	5.61837e+06	1.96975e+06	254446	0	379568	193169	1.1722e+06	467030	154609	0	39650.6	40006.1	966636	1.12511e+06	0	421025	580193	0
Cedar_iron_heat.4	391018	45210.8	202393	0	0	4473.21	43389.2	35217.6	23560.2	20706.2	69476.3	0	51352.7	30719.9	358667	33777.8	352292	105066	0	515040	0	50413.1	0	4.79316e+06	591792	359854	124212	213201	3.34513e+06	1.14488e+06	202338	9.26735e+06	2.30514e+06	429044	0	498358	286871	1.35987e+06	582431	209805	0	41736	51811.9	1.14971e+06	1.36363e+06	0	506580	690443	0
Cedar_iron_RT.1	354533	37834.9	118067	25524.7	10410.3	11585.9	44221.6	31583.8	12804.6	42404.2	66769.6	24127.4	55585.2	19430.9	322044	20171	305165	60869.6	48228.9	409061	9046.34	21496.2	0	4.91499e+06	524274	321780	103479	230146	3.67684e+06	751001	560479	1.3247e+07	2.51252e+06	607375	0	288731	218887	2.00224e+06	736438	338043	0	0	1591.35	770097	663407	0	346773	57951.6	249319
Cedar_iron_RT.2	3.60508e+06	457243	1.06996e+06	175315	159166	0	497503	395838	154774	709894	2.87172e+06	0	0	0	3.42904e+06	179892	3.17813e+06	731699	770672	4.48029e+06	0	0	0	4.9942e+07	2.66683e+06	1.42186e+06	621220	1.92545e+06	4.35626e+07	0	2.72814e+06	9.84894e+07	1.74213e+07	7.24736e+06	0	0	5.31732e+06	9.60503e+06	6.54035e+06	2.54149e+06	1.37034e+06	0	758451	8.78925e+06	1.24188e+07	0	4.42311e+06	0	5.40775e+06
Cedar_iron_RT.3	429595	48557.8	140195	26502.2	8356.29	6961.96	56833.3	43533	18714.2	75913.2	106014	37753.7	84155.6	32064.6	420231	42159.1	389605	101823	95769	563647	0	98334.6	0	6.39443e+06	614277	389103	138546	301158	4.64943e+06	940135	754536	1.70065e+07	2720308	802178	0	298347	317436	2.13223e+06	826307	389110	93720.7	0	4726.39	848117	742638	0	431257	81840.4	302631
Cedar_iron_RT.4	442506	57078.3	141112	27613.9	6020.61	7531.3	54695.7	43319.7	20558.8	72741.3	111890	0	77789.4	29316.4	401772	42956	370385	93580.4	88315	532143	27394.2	54052.8	0	6.13216e+06	615864	383748	128532	287114	4.42824e+06	888971	639536	1.61361e+07	2.66054e+06	758602	0	287788	315079	2.17288e+06	795009	402556	87790.7	0	0	851934	698000	0	375194	73919.6	278414
Cedar_iron_RT.5	3.30118e+06	419508	1.06203e+06	172424	143476	0	375937	282007	90609.1	490036	2.49326e+06	0	0	0	3.07265e+06	135825	2.86654e+06	640198	603558	4.0188e+06	0	148723	0	4.40769e+07	2.57678e+06	1.40313e+06	742320	1.78453e+06	3.80376e+07	0	2.52414e+06	8.81817e+07	1.70178e+07	5.81701e+06	0	0	4.97762e+06	9.29216e+06	6.23975e+06	2.36276e+06	1.31133e+06	0	665380	8770581	1.08344e+07	0	3.99019e+06	5.37166e+06	5.37166e+06
Cedar_ox_heat.1	374079	13498	133571	0	0	5883.61	8061.54	28195.8	16894	273089	4831.84	0	60182.3	75389.3	366320	32200.9	306834	167454	51493.5	458865	28565.5	0	19460.5	5.31371e+06	136537	395278	0	189764	3.66131e+06	632302	250448	1.54875e+07	1.36576e+06	740643	199193	0	2.53384e+06	3.8016e+06	1.66001e+06	416266	91709.2	0	0	87572.3	0	20112.8	297608	77566.7	89737.6
Cedar_ox_heat.2	354560	7825.05	218190	0	0	7685.24	0	26102.1	12670	259811	12507.4	0	0	144951	298793	35686.9	307422	180429	30495.5	457368	76742.2	0	16824.1	3.96262e+06	169248	448871	48907.3	181023	2.98767e+06	581174	250116	1.12406e+07	1.59268e+06	569656	207201	0	1.92845e+06	4.73964e+06	1.55351e+06	385934	119413	0	0	95881.3	0	26440.3	409507	87974.5	108607
Cedar_ox_heat.3	426244	17729.6	144700	0	0	4876.17	5780.6	34831.2	21270.4	308585	10201	0	172947	0	418032	40010.3	352594	193966	67088	577232	40716.1	0	38892.9	5.87346e+06	173211	478237	0	239800	4.1406e+06	730590	327272	1.77279e+07	1.52079e+06	827663	208612	0	2.74294e+06	4.28075e+06	1.91465e+06	443181	0	111112	0	88062.4	0	16331.7	328948	68332.1	87909.4
Cedar_ox_heat.4	304776	7347.69	341572	0	0	15369.1	0	22495.5	6555.62	259738	63419.8	0	0	118865	224051	39694	327780	230991	0	331471	169828	0	17153.5	1.64289e+06	127422	508654	37904.7	139553	1.35693e+06	311784	188532	2.62393e+06	2.61048e+06	198970	310973	0	726321	6.1812e+06	1.52973e+06	251686	221847	0	0	238377	0	176591	0	27862	98343.8
Cedar_ox_heat.5	329251	11534.4	181417	0	0	8207.73	0	23281.7	7825.74	235640	0	0	0	95314.9	276445	38319.7	255017	135405	25101.4	336675	34761.2	0	5373.55	3.56896e+06	112773	413449	0	156969	2.66418e+06	508953	204647	1.11865e+07	1.341e+06	530497	210468	0	1.69291e+06	4.02175e+06	1.65498e+06	368210	0	96961.8	0	128992	25783.6	49775.4	324329	100195	85431.7
Cedar_ox_RT.1	411248	46531.1	84049.3	20880	0	9704.97	46747.4	35362.8	13902.8	85628.2	153811	0	88775	0	386269	26204.2	345064	92179.5	100270	474210	13191.7	29985.4	0	7.09394e+06	368476	206440	85840.3	245922	4.99339e+06	710250	287436	1.97385e+07	849582	436435	0	0	141768	964131	567861	42033.8	0	55247.9	0	493167	584481	0	735056	242956	0
Cedar_ox_RT.2	413252	46292.7	84147.1	15889.5	0	10074.5	49109.9	35371.4	12179.3	74467.9	165094	0	68692.3	20267.7	392188	21187.7	349537	85128.9	87271	485723	0	23584.7	0	6.88167e+06	376538	193534	99445.6	243917	4.90251e+06	679614	286480	1.90004e+07	1.2552e+06	883667	0	282875	357610	1.30023e+06	778425	288337	0	64950.3	0	608595	762089	0	834064	448801	0
Cedar_ox_RT.3	412566	41724.4	91443.5	19457.6	0	7840.5	49078.3	36612.4	13248.7	57978.8	209023	0	72136.5	22138.1	392749	30228.4	359581	97611.3	78209.8	491866	0	35768.7	0	6.08706e+06	372331	196237	99443	236798	4.32164e+06	753214	253810	1.67847e+07	1.1264e+06	651521	0	155110	198315	1.15229e+06	683835	161961	0	68608.3	0	571252	767620	0	808215	342942	0
Cedar_ox_RT.4	398001	43496.7	79310.7	18079.6	0	12042	47469.1	36126.1	15987	87208.7	153578	0	89257.1	0	376125	27134.8	332403	88622.6	99450.8	470960	9821.75	24935	0	6.87848e+06	349338	193613	80217.1	232868	4.80812e+06	681913	264810	1.90744e+07	992885	617851	0	0	140913	934974	538894	182972	0	56697.3	0	379183	505492	0	638421	21202.8	78144.1
Cedar_ox_RT.5	367693	37428.9	72075.2	21367.5	0	7307.02	44168	37992.8	19145.2	79855.7	156816	0	68321.2	26570.2	347046	13241.4	296524	67579.1	76182	408110	3818.53	16981.9	0	6.0996e+06	309621	156024	76407.1	200621	4.30321e+06	579960	222590	1.69852e+07	1.016e+06	789271	0	0	541355	1.05994e+06	633409	237166	0	52165.2	0	488026	598821	0	732484	0	361195
Cedar_red N2_heat.1	342354	44187	109137	18264	12895.6	0	32934.1	25953.9	14609.4	47979.8	41408.2	0	44159.5	14035.6	311974	24566.4	289344	81047.3	65067	377045	3157.95	0	30141.3	6.13867e+06	334272	211693	78801.9	198574	4.10509e+06	673112	181089	1.44231e+07	1.35931e+06	747892	0	290115	417406	863168	407588	215128	29341.9	0	38374.4	750889	989843	0	294760	0	469422
Cedar_red N2_heat.2	361805	46274.7	55005.3	18959.2	9027.31	0	45888.9	39818.8	22826.4	201861	40916.7	0	87455.3	0	352484	17929.3	286436	93334	184155	407107	3953.73	0	70372.3	8.65167e+06	231345	105076	76610	204039	5.4868e+06	919759	209707	2.36211e+07	869695	1.27588e+06	0	0	954813	670794	264322	301161	42645.2	0	3827.83	274260	514645	0	240358	72228.4	201851
Cedar_red N2_heat.3	376168	44083.8	59932.8	25947.4	11367	0	42277.5	34050.6	20978.1	182669	46764.5	0	74023.4	0	366755	45541.8	315080	125095	195947	455673	4754.68	0	80054.8	8.79738e+06	245719	119111	83929.4	221384	5.59723e+06	922613	238811	2.37901e+07	908404	1.28874e+06	0	0	940085	700847	273695	314590	52877.5	0	9170.42	315992	608330	0	262225	61347.3	245350
Cedar_red N2_heat.4	362674	45827.4	52778.4	18357.4	7144.85	0	41920.6	34090.9	19832.6	195992	35897.5	0	71446.7	0	352843	18517.7	266094	81053.6	176574	392213	4140.07	0	61576.7	8.67903e+06	210838	83143.8	61521.2	178520	5.46626e+06	915392	185021	2.37849e+07	820610	1.27619e+06	84013.2	0	841870	645464	240419	291911	30830.2	0	0	238820	474265	0	225539	64562.9	177036
Cedar_red N2_heat.5	340367	42723.9	48662.8	22108.8	5627.74	0	42279.1	37229.9	23122.3	183928	37030.3	0	74447.3	0	333840	31806.3	279883	100959	176363	394381	0	0	52403.9	8.16581e+06	208622	84893.2	58032.2	170613	5.17265e+06	845064	170964	2.22636e+07	787894	1.17883e+06	0	0	742110	595290	205231	299860	58915.8	0	10749.7	274475	526511	0	242546	72752.9	208131
Cedar_red N2_RT.1	344471	40127.8	41024.4	22138.7	6310.97	0	38872	31931.5	13037.8	218005	57600.2	0	84815.8	0	344234	17627.9	290930	101709	219186	420867	6216.63	0	78891.5	8.76105e+06	253532	111502	87161.1	206537	5.59968e+06	1.02934e+06	232429	2.5215e+07	762905	1.16424e+06	0	0	677158	502276	166722	258742	35360.8	0	0	85106.2	237761	0	261208	69797.8	80886.2
Cedar_red N2_RT.2	367904	47019.6	45175.3	23458.1	5400.26	0	38134.4	32482.2	13072.2	221697	60841.6	0	90312.1	0	352544	17077.4	298726	103579	219486	431541	5897.28	0	78506.4	8.92355e+06	259747	113778	87199.2	213189	5.71365e+06	1.02375e+06	237440	2.55158e+07	832995	1.36384e+06	112871	0	930999	685880	288451	324774	66718.2	0	12321.2	189963	290868	0	255936	78363.5	101163
Cedar_red N2_RT.3	361699	44749.1	43719.3	19938.2	5250.47	2527.56	44462.9	36270.9	17529.8	234854	71833.6	0	74321.6	0	350440	1833.62	275365	80438.1	207509	410712	4608.19	0	66207.3	8.98042e+06	244399	99917.1	81029.1	200506	5.71685e+06	1.04762e+06	219196	2.57425e+07	812913	1.39618e+06	99183.9	0	957333	676037	272908	326182	55254.1	0	5855.05	167009	270494	0	246637	77249.6	93764.6
Cedar_red N2_RT.4	382325	48028.2	45101	23737.7	7586.86	0	41880.5	33007.4	15080.7	227598	52434.1	0	87145.9	0	352227	19939	301169	106404	224509	427646	7559.94	0	83238.4	8.87027e+06	265344	116908	89140.5	210416	5.60176e+06	1.01677e+06	243755	2.47265e+07	820361	1.3214e+06	109016	0	916271	663053	273435	311376	52011.8	0	4723.22	165060	268458	0	225525	69538.1	88121.9
Cedar_red N2_RT.5	343674	41996.8	43647	14889.9	3858.77	0	39267.5	35025	16995.4	217495	67180.7	0	99060.7	0	345526	28479.4	293364	111223	216140	441838	17465.5	0	102933	8.49339e+06	260358	134011	96266.5	225456	5.47247e+06	997828	275338	2.42879e+07	814674	1.29899e+06	0	0	993219	672712	289705	315507	59977	0	9183.34	184984	251883	0	248559	73153.9	86572.4
Cedar_red_heat.1	18793.6	417220	22764.7	17481.8	3682.47	0	40679.7	26745.2	14798.9	70773.4	81752.3	0	21027.4	16621.9	375773	122473	335762	94664.2	62015.9	306767	0	29847.4	0	6.66975e+06	250305	129923	68687.4	219966	5.03768e+06	0	290925	1.72087e+07	1.21009e+06	823493	0	0	648073	832841	497826	243691	179325	0	114534	1.10218e+06	2.07683e+06	0	568890	976395	0
Cedar_red_heat.2	66544.8	299339	56144.5	15213.2	5559.78	0	33119.5	25182.7	17077.9	38887.8	72869.9	0	21054.7	17145.9	313761	79211.3	296483	80663.1	0	360172	0	21143.5	0	4.99666e+06	234114	140454	50428.3	183420	3.50403e+06	411451	238600	1.26278e+07	1.19745e+06	508348	0	0	326015	648841	382179	126303	112350	0	76152	1.03308e+06	1.89519e+06	0	417495	832977	0
Cedar_red_heat.3	36523	396419	35277.5	19006.3	6641.18	0	42165.8	28841.4	19154.2	73482.3	82356.7	0	24716.7	18677.4	366366	106248	326866	89417.3	65769.9	320287	0	25822.4	0	6.45048e+06	248256	127747	68484.8	210333	4.85325e+06	0	279481	1.66629e+07	1.10061e+06	778349	0	0	589701	777592	466369	227694	170866	0	95964	1.04793e+06	1.95195e+06	0	541732	831277	0
Cedar_red_heat.4	28015.4	407510	24094	18766.3	5926.9	0	35024.9	21683.7	10685.9	60266.9	60893.6	0	21119.7	12142.4	365602	106900	323716	85866.4	65186.6	304271	0	21769	0	6.63948e+06	252542	138346	55661.3	212460	5.02078e+06	0	277863	1.71974e+07	1.15726e+06	795276	0	0	557958	770385	445610	203936	129763	0	75949.2	1.02661e+06	1931708	0	508811	858733	0
Cedar_red_heat.5	54926.4	349725	49913.7	14573.2	7891.36	0	36781.4	25370.7	16922.6	47436.1	72480.4	0	26396.7	17700.8	339744	86821.1	312742	84979.6	50267.7	337029	0	27759.5	0	5.72075e+06	238860	129835	65125	199028	3.92318e+06	459217	269828	1.45486e+07	1.19102e+06	688339	0	0	581685	777968	476831	213592	193332	0	124519	1.1422e+06	2.11656e+06	0	560894	1.02163e+06	0
Cedar_red_RT.1	3146.27	378547	0	22795.6	3570.45	0	38336.5	20783.3	7224.65	180644	110502	0	0	12626.8	350874	135886	288989	80103.9	182793	161433	2857.47	0	53815	7.972e+06	257341	118624	88381.9	209789	5.24907e+06	886884	350191	2.32239e+07	977351	1.21027e+06	0	0	866684	727718	428503	305644	81126.2	0	11030	335491	971836	0	294355	66130.9	235617
Cedar_red_RT.2	0	449340	0	18351.9	8719.58	0	50026.8	27492.4	13469.9	272688	65336.5	0	33274.5	18803.9	426141	139804	340113	107026	256046	261291	6988.83	0	92238.8	1.00601e+07	289932	129856	105237	251044	6.43314e+06	1.19215e+06	325303	2.90353e+07	951920	1.57007e+06	0	0	1.2034e+06	761469	366511	379597	76389.7	0	0	225831	622427	0	272262	92818.6	162687
Cedar_red_RT.3	0	414975	0	23033.2	2714.11	0	42637.5	25260	11398.9	174458	48538.4	0	18407	18889.2	361320	191218	320815	86983.4	177149	136686	9812.49	10572	36092.1	8.14656e+06	307402	165882	118063	253902	5.47794e+06	867456	660331	2.38864e+07	1.30436e+06	1.17633e+06	0	0	782321	807214	599718	327650	42978	0	30377.7	618690	2.30569e+06	0	292613	0	540464
Cedar_red_RT.4	13846.8	415166	21354.5	20239.8	10113.7	8018.37	42486.7	27560	8971.98	126596	162853	97923.1	0	21999	369490	115919	320086	81818.7	136252	257768	0	0	43166.1	7.07956e+06	297271	146112	92569.8	233654	4.87073e+06	713577	444998	2.04343e+07	1.21951e+06	984048	0	0	634598	820509	594068	267273	125643	0	45260.1	607029	1.60933e+06	0	537387	0	490014
Cedar_red_RT.5	4657.97	442212	12489.9	21721.7	9489.88	0	40798	21948	7624.68	184040	114876	66990.4	0	17639.2	406110	145644	334865	84849.3	186740	219682	3876.78	0	46274.3	8.61356e+06	292318	134429	95252.9	242697	5.69732e+06	899635	409226	2.47598e+07	1.16111e+06	1.26724e+06	0	0	889461	843698	542322	334538	114323	0	29593.4	476692	1.33436e+06	0	423831	0	415422
[truncated: 55 more columns]
