# Supplementary material for: Chemical Modification of Biomarkers through Accelerated Degradation: Implications for Ancient Plant Identification in Archaeo-Organic Residues
Source: Molecules. 2022 May 22;27(10):3331. doi: 10.3390/molecules27103331 (PMC9145360; doi:10.3390/molecules27103331)
Supplement: Supplementary file 1 [file molecules-27-03331-s001.zip › Supplementary material_TableS2_One-way ANOVA along with the Tukey post-hoc multiple comparisons.xlsx]

## Sheet: DE-AOV
Supplementary table S2: One-way ANOVA along with the Tukey post-hoc multiple comparisons. Different letters signify significant differences at P < 0.5.
Treatment	ANOVA					Tukey HSD multiple comparisons
	df treatment	df residual	F value	Sign. (P)		fresh	N2RT	N2HT	AirRT	AirHT	BrRT	BrHT	ClayRT	ClayHT	CuRT	CuHT	FeRT	FeHT	GypsRT	GypsHT	OxRT	OxHT	RedRT	RedHT
#01	18	74	200.3	<2e-16		ac	a	abc	abcde	abcdef	dfgh	bcdef	abce	abce	gi	gh	fgh	bdefh	bdefh	abcdef	defh	i	j	j
#02	18	74	733.7	<2e-16		a	ab	ab	a	ab	a	ab	ab	bc	a	ab	a	ab	a	ab	ab	c	d	d
#03	18	74	15.6	<2e-16		bc	abc	abcd	abcde	adef	abdef	ef	abcde	def	fg	g	abdef	efg	abde	def	abcde	g	c	abc
#04	18	74	11.14	1.64e-14		abc	ab	ab	ab	cde	a	bcde	abcd	e	de	e	a	cde	a	abcd	abc	e	ab	abcd
#05	18	74	10.38	9.23e-14		ac	abc	abc	abc	ab	abc	c	c	ac	d	c	ab	ac	abc	b	c	c	abc	abc
#06	18	74	4.447	2.34e-06		a	ab	a	abc	ab	abc	a	abc	a	bc	ab	abc	abc	abc	abc	abc	c	ab	a
#07	18	74	45.82	<2e-16		abc	a	abc	bcdefg	abcdef	defg	abcd	abcd	a	eg	efg	g	abcdef	bdefg	abcdf	bdefg	h	ac	ac
#08	18	74	6.772	1.26e-09		abc	abc	ab	d	abd	bd	ab	abd	abd	bd	bd	bd	abd	bd	bd	bd	bd	c	ac
#09	18	74	8.944	3.13e-12		abc	abc	abd	abcd	ade	bc	de	abc	abc	bc	e	abcd	ade	abc	de	abc	abcd	c	abcd
#10	18	74	99.56	<2e-16		b	ab	ac	de	df	df	df	ce	g	f	df	df	df	df	df	def	g	ac	df
#11	18	74	9.375	1.05e-12		ab	ab	ab	c	abd	cef	ab	ab	a	ab	abde	cf	abd	bdef	ab	cdef	ab	abdef	abde
#12	18	74	24.8	<2e-16		a	a	a	b	a	a	a	a	a	a	a	a	a	a	a	a	a	a	a
#13	18	74	3.781	2.54e-05		abcd	ab	abc	cd	abcd	abcd	abcd	ab	abcd	a	abcd	abcd	abcd	abcd	abcd	ab	abcd	d	bcd
#14	18	74	8.177	2.35e-11		a	a	a	a	a	a	a	a	a	a	a	a	a	a	a	a	b	a	a
#15	18	74	18.6	<2e-16		ac	a	abc	bde	bcde	def	abcd	bcd	g	fg	fg	efg	bcde	abcd	abcd	def	g	abcd	bcde
#16	18	74	47.72	<2e-16		a	a	ab	abc	abcd	ab	bcd	a	abc	abcd	d	abc	abcd	a	abc	ab	cd	e	f
#17	18	74	11.04	2.03e-14		ab	a	ab	bcde	abcdef	cdef	abcde	abcd	abcd	efg	fg	defg	cdef	abcd	bcde	abcde	g	abc	abcd
#18	18	74	16.16	<2e-16		abc	abc	abc	abc	abc	ab	abc	ab	c	b	ac	abc	abc	ab	abc	abc	d	abc	abc
#19	18	74	59.47	<2e-16		b	ab	c	d	defg	def	def	de	de	h	h	def	h	def	gh	de	fgh	ac	efg
#20	18	74	48.39	<2e-16		ac	abc	abc	de	abd	de	de	ac	c	de	f	ef	ef	abd	de	bde	f	g	c
#21	18	74	3.686	3.61e-05		a	a	a	a	a	a	a	a	a	a	a	a	a	a	a	a	b	a	a
#22	18	74	30.89	<2e-16		a	a	a	bc	bc	ad	e	a	a	abd	e	bcd	c	abcd	bc	abcd	a	a	abcd
#23	18	74	91.94	<2e-16		e	a	b	c	c	c	c	d	cd	c	c	c	c	c	c	c	d	b	c
#24	18	74	20.48	<2e-16		a	a	ab	cdefg	cdefg	cde	bcdfg	bdfg	abfg	h	ce	cde	ceh	cde	cde	cdfg	eh	abf	cdeg
#25	18	74	25.54	<2e-16		ab	ab	ab	abc	cdef	degh	dgh	acf	ab	g	gh	degh	dgh	defh	dgh	acef	b	abc	abc
#26	18	74	22.36	<2e-16		a	a	ab	abcd	cdef	ef	e	abcdf	bcdef	abcdef	e	ef	e	cef	e	abcdf	g	abd	abd
#27	18	74	29.89	<2e-16		abcde	abcd	ac	abcde	abcdef	bdefg	fg	efg	abc	h	g	defg	defg	bcdef	g	abcde	h	abcde	a
#28	18	74	12.99	3.15e-16		abe	ab	a	cdef	bcdef	cgh	cdef	abde	g	abde	cdfh	gh	abcdef	cfgh	cdfh	cdfh	cfgh	abdef	abde
#29	18	74	8.275	1.81e-11		b	ab	abc	abcde	acdef	abcde	abcdef	abc	abc	f	def	abcd	ef	acdef	cdef	abcd	def	abc	abcde
#30	18	74	6.075	1.05e-08		abd	abcd	abcd	ace	abcd	abcd	bd	ace	ace	ace	b	ce	abd	abcd	abcd	acde	abcd	abcd	e
#31	18	74	17.63	<2e-16		ab	ab	ab	cde	ab	cdf	ab	a	ab	ab	ab	df	ab	f	ab	abe	bce	cdef	abe
#32	18	74	19.89	<2e-16		a	a	abc	bcdef	defgh	degh	bdef	abcf	abcf	i	ghi	degh	gi	bdefh	eghi	bcdf	defgh	ac	defgh
#33	18	74	22.7	<2e-16		b	ab	abc	acdef	acdef	d	acdef	abcef	cdef	g	d	d	de	d	def	abcf	d	abcf	abcef
#34	18	74	24	<2e-16		b	ab	abc	def	degh	degh	defg	cdf	acf	i	hi	degh	ghi	defg	eghi	eghi	degh	abc	degh
#35	18	74	31.2	<2e-16		b	ab	a	a	a	a	a	a	c	a	a	a	a	a	a	a	d	a	a
#36	18	74	23.9	<2e-16		a	a	a	a	bcd	ae	bcd	a	a	bce	bcd	ae	cd	be	d	ae	a	a	a
#37	18	74	34.58	<2e-16		b	ab	abcd	abcde	acde	acde	abcde	abcd	f	acde	acde	acde	cde	ce	cde	e	g	abd	abcde
#38	18	74	20.14	<2e-16		a	a	ab	abc	abc	abcd	abcd	abcd	d	cd	bcd	abcd	abcd	abcd	abcd	abc	e	ab	ab
#39	18	74	103.9	<2e-16		a	a	ab	cd	ce	df	ce	cde	cde	f	cde	df	cde	cd	ce	cde	g	be	be
#40	18	74	34.2	<2e-16		bcf	abc	abcd	abc	abde	fg	abd	cf	hi	gh	abc	cfg	ade	cfg	abde	e	i	abcf	de
#41	18	74	9.43	9.17e-13		abc	abc	abc	d	a	bd	ac	a	a	a	a	abcd	a	bcd	a	a	bcd	abcd	d
#42	18	74	21.32	<2e-16		a	a	a	a	abc	a	a	bd	e	de	ac	a	abcd	a	bc	bcd	bcd	a	a
#43	18	74	13.37	<2e-16		b	ab	abc	d	acde	abce	abce	b	b	b	b	abce	cde	abce	de	b	b	abce	d
#44	18	74	53.2	<2e-16		b	ab	ac	de	dfg	def	def	abc	ab	eh	g	def	fg	eh	dfg	ch	ab	ac	dfg
#45	18	74	30.32	<2e-16		b	ab	acd	e	e	cdef	cdef	ab	b	abc	ef	def	e	acdf	e	acd	b	e	g
#46	18	74	2.653	0.00174		a	a	a	a	a	a	a	a	a	a	a	a	a	a	a	a	b	a	a
#47	18	74	63.93	<2e-16		b	ab	abc	def	abcgh	acdgh	dgh	i	ef	cdgh	ef	cdgh	dgh	acgh	acgh	e	abcgh	abcg	dfh
#48	18	74	22.39	<2e-16		a	a	a	a	a	b	a	a	a	a	a	ab	c	a	a	ab	a	a	c
#49	18	74	19.91	<2e-16		bc	abc	abde	fgh	f	dfgh	adeg	abce	abce	abce	fh	dfgh	c	abde	fh	abc	abce	degh	c
#50	18	74	61.36	<2e-16		b	ab	acd	abcd	e	abcd	f	abcd	c	acd	e	abcd	e	abd	e	abd	cd	abd	e
#51	18	74	11.81	3.74e-15		a	a	a	a	a	a	a	a	a	a	a	a	a	a	a	a	b	a	a
#52	18	74	15.49	<2e-16		a	a	a	a	a	a	a	a	b	a	a	a	ab	a	a	a	c	a	a
#53	18	74	11.41	9.01e-15		b	ab	abc	cdef	def	de	abcf	ab	abcf	e	acdf	def	de	acdf	cdef	abcf	abcf	abc	de
#54	18	74	11.98	2.57e-15		ab	ab	ab	ab	ab	ab	ab	c	ab	cd	ab	ab	ab	a	a	bd	a	ab	ab
#55	18	74	47.88	<2e-16		b	ab	acd	cd	ef	c	cd	abd	b	ef	eg	c	f	cd	ef	cd	b	ab	cg
#56	18	74	17.34	<2e-16		a	a	abc	bd	d	a	abcd	a	abc	ac	d	bcd	de	a	de	a	abc	abc	e
#57	18	74	14.37	<2e-16		ad	abcd	abce	abce	acd	bef	ef	abce	d	f	f	bef	bef	bef	bce	ef	acd	ad	bce
#58	18	74	10.52	6.76e-14		abc	abc	abc	abc	a	abc	ab	abc	d	a	a	abc	ae	ab	a	a	de	c	bc
#59	18	74	10.24	1.29e-13		c	abc	abcdef	abcde	dfg	g	bdefg	ac	abc	defg	abdefg	g	defg	g	defg	abcde	abce	abcde	fg
#60	18	74	5.86	2.08e-08		a	abc	ab	abc	abc	abc	abc	abc	abc	abc	bcd	abc	abc	ab	abc	ab	cd	abc	d
#61	18	74	8.404	1.28e-11		a	a	a	ab	abc	d	abc	a	a	ab	abc	cd	abc	bcd	abc	a	a	a	a
#62	18	74	6.419	3.64e-09		a	a	a	a	a	a	a	bc	ab	ab	a	a	a	a	a	a	c	ab	a
#63	18	74	85.57	<2e-16		c	abc	abcd	bde	abcd	de	abd	ac	f	de	abcd	de	de	abcd	de	abcd	f	eg	g
#64	18	74	285.2	<2e-16		a	a	a	a	a	a	a	a	b	a	a	a	a	a	a	a	c	a	a
#65	18	74	9.007	2.66e-12		bcdf	abcd	abcd	abe	abcd	ae	abcd	e	abce	cdf	df	abe	abcde	abce	abe	abe	ae	f	abce
#66	18	74	24.4	<2e-16		ai	ab	abc	cdefg	abcde	fh	efg	abcd	ai	h	defg	fgh	cdefg	defg	cdefg	abcde	i	bcdeg	h
#67	18	74	14.53	<2e-16		b	ab	ab	acd	abcd	c	cd	abcd	abcd	ce	ef	acd	cd	acd	acd	ab	f	abd	cd
#68	18	74	27.95	<2e-16		a	a	a	a	a	a	a	a	a	b	a	a	a	a	a	a	a	a	a
#69	18	74	205.7	<2e-16		a	a	a	a	a	b	a	c	a	a	a	a	a	b	a	a	a	a	a
#70	18	74	90.79	<2e-16		f	ab	a	cd	e	c	e	c	bf	c	de	cd	e	c	e	cd	f	e	e
#71	18	74	20.48	<2e-16		a	a	a	abc	a	bcd	bde	a	abcd	f	f	abc	ac	ac	ac	ac	a	def	ef
#72	18	74	7.292	2.76e-10		a	a	a	a	ab	ab	a	c	a	ab	a	ab	ab	bc	a	ab	ab	ab	a
#73	18	74	110.1	<2e-16		b	ab	ac	de	d	de	ace	cde	cde	cde	cde	cde	cde	de	cde	de	f	g	h
#74	18	74	39.32	<2e-16		abc	abcd	abcd	abc	acde	b	ef	abcd	acd	abcd	g	ab	def	abcd	cde	ab	f	acd	g
#75	18	74	44.62	<2e-16		a	a	ab	abc	defg	def	defg	a	a	h	deg	cef	g	bcf	dg	def	a	a	bcf
#76	18	74	16.61	<2e-16		a	abc	ab	def	abc	de	abcg	defg	abcg	e	def	de	cdfg	def	bcfg	def	defg	abc	abc
#77	18	74	10.34	1.02e-13		a	a	a	a	a	a	a	a	a	b	a	a	a	a	a	a	a	a	a
#78	18	74	39.08	<2e-16		a	ab	ab	c	abc	d	ab	ab	a	d	abc	d	bc	d	bc	c	abc	a	abc
#79	18	74	112.9	<2e-16		a	a	ab	ab	abc	a	abcd	abcd	cd	abcd	d	ab	abcd	a	abcd	bcd	a	e	f
#80	18	74	7.752	7.54e-11		a	a	a	ab	ab	ab	ab	b	ab	ab	ab	ab	ab	a	ab	a	c	a	a
#81	18	74	21.47	<2e-16		a	a	a	a	a	a	a	b	a	a	a	a	a	a	a	c	a	a	a
#82	18	74	48.13	<2e-16		a	a	a	a	a	a	a	ab	a	c	b	a	ab	a	a	a	a	a	a
#83	18	74	47.51	<2e-16		bc	abc	abc	de	adf	de	abf	bc	c	c	c	de	abcf	def	def	g	c	def	e
#84	18	74	19.33	<2e-16		b	ab	ab	c	abde	cf	cdf	cdef	abe	cf	g	cdf	cdf	cdef	cdef	c	c	ab	adef
#85	18	74	34.78	<2e-16		a	a	a	a	bc	a	b	a	a	ac	d	a	d	a	bd	a	a	a	d
#86	18	74	22.06	<2e-16		a	ab	abcd	cdefg	efhi	efgh	efgh	abc	a	ij	j	defg	hij	bcdeg	fhij	bcdeg	abcdg	abc	efhij
#87	18	74	120.6	<2e-16		a	a	a	bcd	ab	ce	f	abd	f	e	g	ce	a	cde	ab	ce	g	f	f
#88	18	74	19.5	<2e-16		a	a	a	abc	ab	bc	a	abc	ab	d	bc	bc	abc	c	abc	abc	abc	a	a
#89	18	74	11.48	7.64e-15		ab	ab	ab	c	ac	c	ab	c	c	c	ac	c	ac	c	ac	c	ab	ac	b
#90	18	74	163.1	<2e-16		c	a	b	b	b	b	b	b	b	b	b	b	b	b	b	b	b	b	b
#91	18	74	4.551	1.62e-06		a	a	ab	ab	a	b	ab	a	ab	a	a	ab	ab	ab	ab	ab	ab	a	b
#92	18	74	35.35	<2e-16		a	a	a	a	bc	a	a	ab	a	d	de	a	ce	a	a	a	a	a	a
#93	18	74	1.268	0.234		a	a	a	a	a	a	a	a	a	a	a	a	a	a	a	a	a	a	a
#94	18	74	1.841	0.0356		a	a	a	a	a	a	a	a	a	a	a	a	a	a	a	a	a	a	a
#95	18	74	12.29	1.35e-15		b	ab	ab	ac	abc	b	abc	d	ac	c	c	ab	abc	b	abc	ac	abc	ab	abc
#96	18	74	25.31	<2e-16		a	a	a	a	a	bc	a	a	a	b	a	bc	a	c	a	c	a	a	a
#97	18	74	11.04	2.05e-14		ac	abc	abcd	abcd	abcde	abdef	abcde	abcd	def	efg	g	abcde	bdef	abcde	abdef	c	fg	abcd	abcde
#98	18	74	5.261	1.45e-07		ac	abc	abcd	abcde	abcdef	def	abcdef	a	abcdef	bdef	bcdef	abcdef	ef	abcdef	abcdef	ac	f	abc	abcdef
#99	18	74	20.12	<2e-16		a	a	a	ab	ab	abc	ab	d	a	e	bcd	ab	abcd	ab	ab	cd	ab	ab	abc
#100	18	74	9.313	1.23e-12		b	abc	abc	d	abcd	ad	bc	abcd	b	e	abcd	abcd	ad	acd	abcd	abcd	abc	abcd	abcd
#101	18	74	17.46	<2e-16		a	a	a	a	a	a	a	a	a	a	b	a	a	a	a	a	a	a	c
#102	18	74	7.181	3.8e-10		a	a	a	a	a	a	a	a	a	a	a	a	a	a	a	a	b	a	a
